# Supplementary material for: An immune response gene expression module identifies a good prognosis subtype in estrogen receptor negative breast cancer
Source: Genome Biol. 2007 Aug 2;8(8):R157. doi: 10.1186/gb-2007-8-8-r157 (PMC2374988; doi:10.1186/gb-2007-8-8-r157)
Supplement: Additional data file 5 — Table gives the gene expression centroids over the five identified ER- subclasses. Centroids were defined over the 813 genes with negative kurtosis expression profiles. [file gb-2007-8-8-r157-S5.xls]

## Sheet: SupplTableS3.txt
Gene	CC+/IR+	CC+	ECM+	SR+	IR+
FOXA1	-0.862964	-0.544894	0.0897473	1.15986	0.276665
GABRP	0.914484	0.355404	0.0599693	-1.00774	-0.525333
CDKN2A	0.900522	0.442276	-0.416572	-0.72951	-0.223327
TFAP2B	-0.778702	-0.398089	0.0813724	1.02129	0.161054
CRYAB	0.334655	0.402173	0.340107	-0.832132	-0.457932
CXCL9	0.633998	-0.355794	-0.605914	-0.0500575	0.603678
BANP	0.193043	0.282427	-0.194346	0.0919728	-0.43255
S100A8	-0.0398234	0.0736824	-0.503468	0.385664	0.262035
UBD	0.900478	-0.0324093	-0.734503	-0.474802	0.559519
MIA	0.662604	0.492804	0.0822853	-0.834101	-0.612088
VGLL1	0.5982	0.369915	-0.0821432	-0.619685	-0.379708
FH	0.628884	0.152465	-0.494601	0.273913	-0.612811
ERBB2	-0.680663	-0.279451	-0.35082	1.26503	0.245904
PER2	-0.523539	-0.142418	0.293007	0.187462	0.198399
SOX11	-0.00426354	0.294116	-0.388305	0.328631	-0.174931
C1ORF29	0.760238	-0.308955	-0.454201	-0.284548	0.429822
CXCR3	0.551698	-0.483798	-0.263306	-0.176372	0.502844
G1P2	0.663299	-0.286368	-0.549032	0.0234305	0.296203
DUSP6	-0.712397	-0.387487	0.210123	0.824031	0.103442
APRT	0.0968575	0.33939	-0.420993	0.202687	-0.161619
HLA-F	0.788091	-0.271516	-0.604395	-0.381318	0.697784
DUSP4	-0.664645	-0.268883	-0.00720043	0.797473	0.258097
MX1	0.772567	-0.372663	-0.485608	-0.145031	0.370065
AR	-0.769647	-0.592805	0.1131	1.09724	0.253791
KIAA1324	-0.664962	-0.413413	0.357709	0.745401	-0.0586743
HLA-DPB1	0.457822	-0.399486	-0.132928	-0.377213	0.568529
HIST1H2AK	0.106215	-0.345531	0.120391	0.332098	-0.301064
HLA-DQB1	0.358652	-0.416488	-0.241081	-0.192658	0.662309
NALP2	0.0108801	-0.20121	0.0339753	0.0127502	0.173537
S100A9	-0.00162673	-0.115547	-0.368667	0.445702	0.168394
EGR1	-0.465923	-0.173451	0.594512	-0.108276	0.0597777
FY	-0.286663	-0.46415	0.334744	0.132272	0.294074
ADA	0.287107	-0.0148238	-0.0989718	-0.367736	0.24288
ATP5G2	-0.489288	-0.0248587	0.0259309	0.577722	-0.0676865
AHNAK	-0.771939	-0.341406	0.526316	0.480549	0.0604705
PRPSAP1	0.672827	-0.192164	-0.0910654	-0.245833	-0.213181
DRG2	-0.0747495	0.369345	0.0796348	-0.135311	-0.326307
TRIP11	-0.425413	-0.14595	0.066896	0.277305	0.310273
CP	-0.0315667	-0.0936243	-0.0958374	0.132126	0.146598
IGLC2	0.484619	-0.435678	-0.424967	-0.180557	0.787707
TYMS	0.702561	0.589647	-0.541544	-0.469188	-0.274364
SNRPD2	0.316619	0.494229	-0.361582	0.0464348	-0.552933
FBN1	-0.671458	-0.505642	0.869112	0.108239	0.0651357
FBP1	-0.30604	-0.856276	0.0955016	0.792209	0.372436
HSPA14	0.729634	0.511496	-0.664086	-0.277535	-0.258825
CX3CL1	0.332845	-0.000142165	0.108847	-0.337763	-0.197048
AIP	-0.194232	0.230293	-0.0663919	-0.0577668	0.142118
RHOBTB2	-0.499981	-0.2784	0.450058	0.0944184	0.212014
IFI44	0.651806	-0.262146	-0.353642	-0.239955	0.304525
APOD	-0.609341	-0.481857	0.166736	1.00687	-0.0743959
ATP6V1B1	0.0210904	0.360096	-0.0116345	-0.343179	-0.0437261
CDC20	0.859614	0.808886	-0.584217	-0.55446	-0.593222
PRSS11	-0.936479	-0.5147	0.926597	0.220339	0.204741
HLA-G	0.618244	-0.421698	-0.43442	-0.106266	0.512613
S100A6	0.198849	0.0913215	0.293173	-0.431364	-0.303368
C3	0.45352	-0.638697	0.21663	-0.410767	0.378751
ALDH2	-0.28896	-0.480535	-0.029745	0.655228	0.234468
FYB	0.352752	-0.186831	-0.384882	-0.266456	0.691984
PRRX2	0.0437372	-0.227255	0.451119	-0.151438	-0.280893
PRKAR2B	-0.149112	-0.0871313	0.0731022	0.328769	-0.209865
AP3D1	0.133743	-0.0247368	-0.0897366	0.202652	-0.260623
ISG20	0.627717	-0.356513	-0.70576	0.0888092	0.59559
LMCD1	-0.473263	-0.213179	0.65109	0.284155	-0.454612
COL15A1	-0.42005	-0.583721	0.824481	-0.106086	0.161968
MYCBP2	-0.003021	-0.603978	-0.0489799	0.314082	0.460765
AZGP1	-0.308131	-0.301701	0.0070903	0.713622	-0.0975649
BAG2	0.300657	0.366001	0.224963	-0.673936	-0.383767
FGL2	0.606321	-0.622805	-0.304906	-0.288414	0.810378
PIM2	0.552741	-0.267583	-0.521678	-0.269982	0.742708
SPARCL1	-0.779819	-0.771665	0.842074	0.14603	0.545315
FZD4	-0.843745	-0.726232	0.476905	0.843706	0.27388
VDR	0.0747213	-0.269945	0.212709	0.29745	-0.455388
DUSP5	-0.208178	-0.857254	-0.136977	0.971536	0.380208
IDH1	-0.100023	-0.45208	-0.0137344	0.7467	-0.19432
G10	0.338152	0.335499	-0.370348	-0.00914541	-0.296775
DCN	-0.643418	-0.637011	0.820579	0.049275	0.343542
COX7A2	-0.2061	0.569061	-0.411412	0.506316	-0.439006
CNN3	0.02953	-0.110547	0.383909	0.0225678	-0.522407
HLA-DRA	0.533144	-0.653011	-0.263586	-0.175229	0.742704
TMEM16A	-0.650879	-0.219225	0.537693	0.199563	0.0729348
NFIB	0.409748	0.293904	0.176158	-0.538299	-0.531136
TLE1	0.525689	-0.251502	-0.396405	0.55167	-0.4558
DECR2	-0.299837	0.100205	-0.202479	0.655269	-0.223863
QPRT	-0.218816	0.0565508	-0.409284	0.673415	0.0212501
HIST1H3A	-0.0760047	0.436503	-0.251581	-0.00781811	-0.0546144
DTYMK	0.257656	0.238452	-0.219411	0.138498	-0.482198
DACT1	-0.705495	-0.320084	0.937829	0.080536	-0.198076
TMEM4	-0.0288869	-0.079555	-0.190555	0.552109	-0.24934
BZRP	0.209416	0.271103	-0.0292605	-0.123191	-0.429187
COL9A3	0.303592	0.375875	0.194696	-0.384971	-0.712064
ID1	-0.413584	0.0893672	0.440095	-0.131986	-0.0768812
TNRC9	-0.462022	-0.50683	-0.00532306	0.992655	0.0439833
HMGCL	-0.511087	-0.260186	0.371711	0.282378	0.091954
RPS9	-0.149425	0.162715	-0.0907254	0.133891	-0.0320794
MRPS33	-0.0449968	0.635244	-0.513121	0.179727	-0.176857
CD53	0.58329	-0.631031	-0.286392	-0.298194	0.835259
CXCL10	0.950924	-0.271965	-0.702624	-0.158672	0.355413
MGC3047	-0.749456	-0.402009	0.83337	0.199625	-0.0201742
LILRB3	0.652005	-0.341803	-0.178379	-0.487973	0.441813
RAI14	0.176141	0.0548508	0.32171	-0.437862	-0.262513
TRIM22	0.523629	-0.713105	-0.32761	-0.246225	1.01965
FLJ10349	0.0664976	0.502414	-0.429612	0.0323904	-0.104009
FAU	-0.0259086	0.494521	-0.185619	-0.250932	0.00343394
TAP1	1.01915	-0.273695	-0.642595	-0.289311	0.334885
LY96	0.121556	-0.518794	0.0706627	-0.305276	0.767752
TRIM2	0.182459	0.700031	0.0667219	-0.709738	-0.360998
CYB5	-0.615872	-0.481722	0.0388349	0.948698	0.204898
NPM1	0.0568012	0.363844	-0.24608	-0.015108	-0.14
ATP1B1	-0.163069	-0.205661	0.280703	0.063511	-0.0327189
NFKBIA	0.539007	-0.383368	-0.253908	-0.230682	0.444613
PIB5PA	-0.651515	-0.256177	0.0595164	0.625319	0.334412
THBS2	-0.686865	-0.202924	0.856883	0.0685104	-0.232074
CDK2	0.12109	0.32877	-0.244292	0.022055	-0.230616
ARMCX2	-0.0358068	0.0661898	0.475306	-0.421789	-0.250239
GMNN	0.305449	0.577315	-0.41689	-0.194453	-0.259063
RPS2	-0.0557181	0.300998	0.0385209	-0.0173279	-0.347364
RPL22	0.224857	0.364969	-0.152042	-0.366342	-0.0773466
PIP	-0.621758	-0.482893	-0.0185529	1.01578	0.22008
PROM1	0.653615	0.1011	0.0350808	-0.577213	-0.345885
GP1BB	-0.0247163	0.215808	0.137346	-0.132379	-0.290892
PDCD8	0.0764606	-0.168093	-0.313831	0.39181	0.112232
RPS17	-0.1611	0.176667	0.137863	-0.156468	-0.0284395
SDCCAG1	-0.29464	-0.200051	0.257037	0.143217	0.0748405
SFRS8	0.222132	0.0905979	-0.223537	0.151979	-0.256116
RARRES1	0.547791	0.0402895	-0.120411	-0.575715	0.113438
PRKCI	0.152082	0.360724	-0.0149018	-0.420299	-0.119884
NHP2L1	0.0942832	0.223659	-0.284469	0.107401	-0.104062
RRS1	0.73964	0.385063	-0.533294	-0.17646	-0.439396
RPS15	-0.15756	-0.121436	-0.0568043	0.378114	-0.0144113
HDAC2	0.336793	0.616567	-0.403646	-0.201857	-0.362655
SIAHBP1	0.648078	0.447327	-0.440404	-0.198703	-0.51223
DGCR6	-0.245239	0.133673	-0.117044	0.41827	-0.178357
PYCARD	0.244025	-0.159557	-0.367971	0.11328	0.305767
GPRC5C	-0.723183	-0.485627	0.154672	0.940808	0.184243
RNF103	-0.380466	-0.752737	0.127541	0.926677	0.123782
SCAP1	0.297125	-0.41196	-0.161128	-0.177446	0.596325
LOC51760	-0.625937	-0.508977	0.276949	0.620833	0.290724
KIAA1598	-0.117452	-0.758073	0.0838149	0.901671	-0.124224
ACTG2	0.0778778	0.122513	0.386387	-0.412073	-0.349068
EBP	0.382118	0.379373	-0.474304	0.190971	-0.49899
GALNT10	-0.983099	-0.420313	0.427697	0.857565	0.130128
NFE2L3	0.857425	0.239928	-0.41619	-0.688351	0.0411125
IGBP1	-0.522274	-0.666323	0.292304	0.572975	0.387651
HNRPH1	0.0684226	-0.0995952	-0.0515836	0.0454705	0.0586504
FLJ10326	0.280046	0.201806	-0.400734	0.328772	-0.420392
ZNF302	-0.323646	-0.113097	0.339727	0.128546	-0.107192
COX6A1	-0.0624852	-0.0756691	-0.294177	0.754383	-0.299419
WBP5	-0.272223	0.2296	0.520881	-0.288279	-0.377245
SPP1	0.292498	0.194441	0.139274	-0.313612	-0.468241
GLB1	0.048745	-0.245379	-0.118605	0.326511	0.0262348
VAV3	-0.750714	-0.230121	0.0684685	0.75659	0.257724
CSRP2	0.191593	0.394681	0.0557653	-0.445539	-0.294667
FADS2	0.0715893	0.083843	-0.204625	0.158607	-0.082618
GSN	-0.197583	-0.0847947	0.386153	-0.153563	-0.0346718
IRX4	0.0731328	0.433536	-0.00576099	0.0340155	-0.68477
PRKR	0.379394	0.136253	-0.19898	-0.316632	0.0177631
STAT1	0.767651	-0.296277	-0.590355	-0.0952811	0.379999
ZFR	0.231556	0.314574	0.0335255	-0.353031	-0.326534
CLCA2	-0.668758	-0.317615	-0.058862	0.9402	0.22879
RFC4	0.764727	0.42613	-0.513922	-0.392714	-0.287138
ZNHIT1	-0.00796124	0.163873	-0.10451	0.268744	-0.369815
S100A7	-0.217291	-0.00171785	-0.359926	0.584595	0.127212
DPP3	0.045575	-0.0145818	-0.333224	0.618152	-0.292975
ASF1A	0.353561	0.173358	-0.234537	-0.041162	-0.281626
KIFC1	0.603466	0.555597	-0.435996	-0.331504	-0.432356
IGLL1	0.244812	-0.339769	-0.17339	-0.110473	0.510461
HLA-DRB5	0.577523	-0.473081	-0.294494	-0.379713	0.755258
GPX4	-0.211523	-0.262656	-0.121215	0.865138	-0.266297
EPLIN	-0.889185	-0.571694	0.486972	0.698756	0.302136
SERPINA3	0.368076	-0.268334	0.366606	-0.48028	-0.125304
ADAM12	-0.665238	-0.340664	0.764688	0.0534214	0.0763693
FGF13	0.0641262	-0.574462	0.0960393	0.275205	0.156035
DNALI1	-0.503258	-0.53508	0.384855	0.477943	0.168986
DNCLI2	-0.169964	0.222897	0.233079	-0.194109	-0.176524
OLFM1	-0.198548	-0.216443	0.250739	0.0231958	0.125293
ARPC1B	0.329252	-0.140249	0.15291	-0.364744	-0.0483371
TPI1	0.27137	0.749139	-0.353989	-0.171863	-0.558103
HSBP1	-0.0038613	-0.000648026	-0.143173	0.450489	-0.331044
KRT23	0.513722	0.0820874	0.187243	-0.62023	-0.31621
GSTP1	0.360119	0.727376	-0.176582	-0.420374	-0.61648
RPA3	-0.119542	0.194032	-0.413469	0.463623	-0.0207375
SFRP1	0.549648	0.641107	0.0823003	-0.946505	-0.509882
GZMB	0.815494	-0.340385	-0.495588	-0.303657	0.483555
TXNL4B	-0.149806	0.380316	-0.0815853	-0.203413	0.095343
PREB	0.155044	-0.0101316	-0.289122	0.310655	-0.132585
TUBB4	0.350881	0.245659	-0.1335	-0.149062	-0.393104
RANBP2	-0.291051	0.0710362	0.0796624	0.112204	0.0378796
KIAA0251	0.0460476	-0.406588	-0.200861	0.927152	-0.382442
ORMDL2	-0.145479	-0.141312	-0.501441	0.794795	0.167394
PSMD1	0.336631	0.058147	-0.428024	0.280275	-0.21065
RTCD1	0.211869	0.0856674	-0.162807	0.0188687	-0.165019
ADK	0.0212324	0.0231223	-0.106278	0.241791	-0.193294
HLA-DPA1	0.275362	-0.679495	-0.0559534	-0.308343	0.966222
STMN1	0.676693	0.560361	-0.599212	-0.399109	-0.19972
DDX42	-0.155617	-0.0911898	-0.252327	0.61239	-0.0430434
KLF2	-0.543546	-0.603259	0.380122	0.233276	0.621222
NCBP2	0.403124	0.204238	-0.379873	-0.043038	-0.159827
SMS	0.503002	-0.0637222	-0.188702	0.0181646	-0.324886
SPARC	-0.722368	-0.490035	0.89119	0.0590652	0.140475
DGCR2	0.0665833	0.0115815	-0.13168	0.0210143	0.073925
PSMB10	0.758123	-0.466875	-0.462049	-0.227542	0.575562
PAK1IP1	0.370923	0.788957	-0.298681	-0.564876	-0.340733
HLA-B	0.695508	-0.525242	-0.419109	-0.238973	0.681797
RNPS1	0.534066	0.480401	-0.454942	-0.169637	-0.414623
PMM2	0.002973	-0.00200585	-0.255011	0.420092	-0.127226
GOLGB1	-0.662919	-0.224293	0.294827	0.430587	0.185667
SNRPF	0.205249	0.571481	-0.776486	0.340816	-0.223345
CD2	0.545077	-0.496756	-0.483853	-0.201113	0.901222
ENPP1	-0.716311	-0.289269	0.10404	0.953671	-0.0129265
HMOX2	0.283916	-0.108292	-0.257903	0.42727	-0.37386
BF	0.0487289	-0.466826	-0.34559	0.289262	0.70725
GNA11	-0.301319	0.122334	-0.0176765	0.673131	-0.559042
CYC1	0.471341	0.451807	-0.424743	-0.172968	-0.336512
IFITM1	0.599052	-0.493791	-0.303745	-0.174632	0.512501
MPHOSPH6	-0.338814	-0.319087	-0.282515	1.06102	-0.0159852
CTDSPL	-0.425116	0.0334923	0.343817	0.27427	-0.345005
NUDT1	0.0304759	0.708012	-0.412416	-0.087023	-0.196326
FLJ22390	-0.568058	0.0167794	-0.120043	0.643833	0.129565
NP	0.514336	-0.0707791	-0.443378	0.141464	-0.0889992
NID2	-0.658209	-0.367239	0.850555	0.097897	-0.0876309
RPL4	-0.266385	0.294162	0.0227106	-0.108741	0.0826797
CTSC	0.422793	-0.193791	-0.164527	-0.351848	0.370744
ABLIM3	-0.544259	-0.420709	0.293303	0.539656	0.143658
ARNT2	-0.128292	0.313824	0.312382	-0.44259	-0.163173
APOL3	0.565827	-0.748024	-0.371261	0.00394191	0.764636
KLHDC2	-0.446481	-0.684696	0.317612	0.702831	0.108691
UBE1C	0.323342	0.0785566	-0.176139	-0.100991	-0.136379
TM4SF13	-0.322375	-0.298605	-0.129774	0.919819	-0.125953
STRN4	0.0231428	0.228568	-0.190403	0.11078	-0.164811
NDN	-0.793258	-0.549355	0.879035	0.0970168	0.283242
BM039	0.604211	0.713778	-0.569703	-0.326568	-0.433825
LGALS3	-0.377737	-0.396961	0.280939	0.560547	-0.117333
EEF1D	0.0651003	0.12928	0.0299758	-0.0190425	-0.275367
PRKACA	0.0550582	0.188074	0.0803799	-0.255798	-0.121185
RPL36	0.015533	0.278619	0.0292643	-0.19917	-0.174534
TPM4	0.172577	-0.126876	0.441658	-0.324771	-0.352376
GGH	0.493323	0.405143	-0.303295	-0.140872	-0.534835
PDLIM3	-0.493862	-0.274818	0.599009	0.132926	-0.079719
IL10RA	0.530747	-0.674131	-0.231589	-0.249172	0.815015
FRG1	-0.195577	0.0379243	-0.0771444	0.228086	0.0511964
GLI3	-0.72463	-0.122771	0.532378	0.174949	0.0878599
SOD3	-0.0543752	-0.217018	0.500437	-0.19937	-0.179037
MYO5C	-0.554904	-0.501169	0.316002	0.78084	-0.073993
AP3S1	-0.0785815	-0.195402	-0.107147	0.285703	0.166582
MYB	-0.393769	-0.049742	-0.217768	0.638231	0.138645
ABL1	-0.462393	0.142796	0.065097	0.479615	-0.256746
LRP10	-0.310332	-0.946221	0.358056	0.556989	0.377551
DAAM1	-0.369633	-0.168492	-0.0323658	0.690085	-0.0943689
PDCD10	0.449476	0.0273292	-0.107365	-0.155538	-0.279654
ZRF1	0.352977	0.435985	-0.349671	-0.270122	-0.153034
GSR	-0.291504	-0.222184	-0.163757	0.654526	0.117089
DHFR	-0.204598	0.349971	-0.20401	0.117666	-0.000865936
ATP5D	-0.137899	0.178066	-0.0799529	0.314609	-0.308221
AIF1	0.444252	-0.451823	-0.164829	-0.219946	0.507827
PTPRC	0.440478	-0.627646	-0.219864	-0.264531	0.877976
HSPA5BP1	-0.275392	-0.0655044	0.0536541	0.496992	-0.246282
COPB2	-0.00682377	-0.0653566	-0.0674869	0.348683	-0.235564
NDUFA1	-0.152466	0.265205	-0.226864	0.233243	-0.0708366
LOC51035	0.00176907	0.0264335	-0.0600715	0.0128343	0.0411775
CD69	0.422396	-0.630644	-0.195095	-0.21471	0.805834
TBCE	0.359069	0.164717	-0.420679	0.200497	-0.289157
AGTPBP1	0.395387	0.0539202	-0.279582	-0.127196	-0.00878867
TERF1	0.245974	0.130854	0.0236688	-0.0974763	-0.413467
DKC1	0.778562	0.607979	-0.569774	-0.394209	-0.449233
FOXD1	0.531463	0.366415	0.0234935	-0.48989	-0.610537
TM4SF1	0.778488	0.37816	-0.0862176	-0.719549	-0.502394
IF	-0.442146	-0.54485	0.608699	0.0490165	0.284383
C1QA	0.632294	-0.349962	-0.316417	-0.319981	0.484385
HCFC1R1	-0.172169	-0.13884	0.225321	0.28449	-0.294119
BLVRA	-0.23257	-0.726561	-0.0759845	0.916602	0.219813
LOC400451	-0.828707	-0.444379	0.161433	0.992676	0.198647
MMP11	-0.570431	-0.233237	0.466857	0.376318	-0.126878
POLR2L	-0.351332	0.119401	-0.189224	0.556387	-0.0769218
CBR3	0.170391	-0.159594	-0.382844	0.579528	-0.150872
CALD1	-0.51328	0.0941256	0.861055	-0.297937	-0.396085
SURF2	-0.119976	0.443417	-0.36405	0.445076	-0.391994
COX5B	-0.167784	0.31527	-0.233386	0.573972	-0.526967
PDE6B	0.232044	0.200955	-0.142716	-0.251466	-0.0348295
DDX39	0.68584	0.369176	-0.630165	-0.0380158	-0.368321
PDGFRL	-0.691536	-0.365539	0.851331	-0.0635769	0.154265
USP7	0.307098	0.0420715	-0.432603	0.141635	0.0287863
S100P	-0.0759905	0.0717047	-0.358148	0.489336	-0.0409965
FXR1	0.124172	0.655376	-0.181539	-0.5304	-0.0630324
LRRN5	0.0167233	0.198665	0.261521	-0.296918	-0.31318
SSR4	0.327458	-0.124927	-0.590254	0.221902	0.359462
NUDT11	0.0672582	0.064087	0.282516	-0.308474	-0.227671
D2S448	-0.472021	-0.0259356	0.760802	-0.104269	-0.383241
TNFRSF17	0.322066	-0.342258	-0.409029	-0.0309397	0.676658
PPAP2B	-0.381312	-0.310251	0.261463	0.165087	0.297983
FLJ10156	0.617175	0.793376	-0.370795	-0.614177	-0.504435
CEBPD	-0.117318	-0.034637	0.490629	-0.242239	-0.258645
SASH1	-0.217928	-0.447209	0.253761	0.466711	-0.10948
CXCL13	0.647808	-0.379321	-0.532867	-0.155647	0.632851
UROD	0.0739468	0.068651	0.0530469	-0.164285	-0.0654096
ZNF593	0.297943	0.498388	-0.376603	0.116728	-0.597076
PSCD1	0.412224	-0.473416	-0.212491	0.105931	0.247871
FZD7	0.407451	0.333197	0.283267	-0.798503	-0.421372
INHBB	-0.87073	-0.211617	0.572	0.549879	-0.129219
NDUFS5	0.308615	0.534779	-0.201004	-0.193247	-0.545542
DNMT3B	0.0633611	0.21572	-0.326082	0.446865	-0.409179
RBMX2	0.307507	0.3237	-0.328006	-0.0921671	-0.203151
APLP2	-0.222662	-0.0932987	0.0127313	0.682764	-0.448845
NQO1	-0.36494	-0.354774	-0.0248188	0.944882	-0.191021
CGI-12	0.649708	0.329721	-0.293819	-0.124588	-0.683837
IFIT1	0.511302	-0.454372	-0.333957	0.130973	0.247724
PCNA	0.758275	0.272304	-0.551664	-0.257656	-0.191293
FBXO28	0.46164	0.247451	-0.44246	0.116312	-0.394352
PLS3	0.0820603	0.105825	0.602582	-0.613175	-0.419233
ARPC3	0.112472	-0.474809	-0.309179	0.639418	0.140537
SLC9A3R1	-0.107313	-0.419095	-0.345945	0.864572	0.142574
MCM2	0.61293	0.490907	-0.544574	-0.247216	-0.298698
CTSH	0.153875	-0.529521	-0.0286437	0.0332506	0.471831
NET1	0.510169	0.219117	-0.10147	-0.331096	-0.397185
GUK1	0.108931	0.0534302	-0.262242	0.530124	-0.46582
KIAA1036	-0.221017	-0.427728	0.5466	-0.141237	0.170107
AARS	0.382783	0.205004	-0.340886	-0.0139447	-0.230064
NFIA	-0.742352	-0.236899	0.308825	0.605998	0.0691027
NNMT	-0.470609	-0.173256	0.656087	-0.157369	0.0312274
PPP1R1A	-0.204766	-0.261485	0.0760501	0.345404	0.0622072
NANS	0.113175	-0.385689	-0.293682	0.621665	0.0238764
KRTHB1	0.359934	-0.0901899	-0.0434289	-0.100575	-0.176738
FLJ12806	0.446532	-0.360085	0.0003152	-0.097719	-0.0202717
MRPL33	0.111561	0.456225	-0.38572	0.0578091	-0.205343
CD3G	0.471724	-0.343216	-0.399515	-0.248581	0.732029
STARD7	0.161794	0.0789779	0.0451936	-0.311817	-0.00139527
TRAP1	0.766448	0.333298	-0.599393	-0.227871	-0.243014
KCNN4	0.412832	0.488873	-0.227227	-0.563812	-0.126424
CD164	-0.128036	-0.472107	0.111232	0.427061	0.071785
PSMD4	0.575292	0.414438	-0.507257	-0.178583	-0.293621
MT2A	-0.082324	-0.154178	-0.143916	0.423593	0.00490092
DHX9	0.369076	0.260442	-0.43141	0.0480816	-0.21889
CKS2	0.869756	0.529242	-0.686324	-0.316989	-0.386421
DHX29	-0.474447	-0.0673253	0.0393228	0.532408	0.00200783
DAP3	0.652097	0.387047	-0.50789	-0.268271	-0.249645
ADAMTS2	-0.449861	-0.337064	0.828658	-0.155203	-0.0581509
UQCRC2	0.213179	-0.0860084	-0.122712	-0.0306846	0.0515518
CST3	-0.210134	-0.546354	0.363181	0.0116797	0.401612
PTMA	0.385326	0.4159	-0.499995	-0.264902	0.0558709
WDR1	0.162254	-0.289173	0.197096	-0.0166654	-0.134409
AKR1A1	-0.124308	-0.532281	-0.107531	0.811517	0.00574686
SERPINB5	0.272319	0.756144	0.0849884	-0.758677	-0.52103
TOM1L2	-0.523914	0.0795773	0.237114	0.36021	-0.21205
CCL4	0.811933	-0.377072	-0.346483	-0.426189	0.455889
MTCBP-1	0.146286	0.227182	-0.107875	-0.144647	-0.13963
MEA	0.271114	0.275805	-0.296995	0.0745121	-0.348135
NUCB2	-0.545981	-0.341225	0.334207	0.350527	0.215872
HLA-A	0.522642	-0.273223	-0.404203	-0.277864	0.617878
TFG	0.283044	0.0550059	-0.0698063	0.0786025	-0.44008
TUBB	-0.0666046	-0.00311335	0.197471	0.00781833	-0.222581
RGS2	0.313495	-0.155577	0.407067	-0.489868	-0.246646
LYN	0.885583	-0.0573314	-0.163063	-0.917793	0.274548
IFNGR1	-0.0958987	-0.285428	0.0841334	0.0513102	0.298886
LGALS1	-0.0190775	-0.0720272	0.560848	-0.328679	-0.344713
GLRB	-0.57752	-0.0322241	0.635846	-0.0186672	-0.145707
CKMT1	0.229124	-0.0824249	-0.349786	0.455772	-0.225985
TUSC3	0.0106424	0.439371	0.257304	-0.489463	-0.366544
SEPHS1	0.564431	0.69895	-0.47103	-0.234094	-0.629319
IGFBP2	-0.201122	-0.282205	0.252033	0.110305	0.102513
LARS2	0.347746	0.125686	-0.354979	-0.00917775	-0.0657949
BAZ1A	0.366767	-0.215835	-0.329384	0.213569	0.0281314
ACTG1	0.0451797	0.0109251	0.202051	-0.090372	-0.27604
CKLF	0.158143	-0.2781	-0.186341	0.121972	0.279877
FLJ20035	0.465873	-0.591099	-0.240264	0.107258	0.367317
YAP	0.627633	0.135726	-0.396786	-0.331043	0.00942573
HNRPAB	0.0976039	0.0547806	-0.303622	0.532707	-0.391306
KIAA1012	-0.0307685	0.0286898	0.0741664	-0.177728	0.110317
HIST2H2AA	0.274513	-0.145267	-0.488582	0.495796	-0.0411583
MMRP19	0.0962757	0.130668	0.0949802	-0.340634	-0.0207156
SCRIB	0.323748	0.457386	-0.0414711	-0.364913	-0.5016
RUNX3	0.543737	-0.170315	-0.164283	-0.63014	0.523231
PFDN2	0.58569	0.639819	-0.608263	-0.0921802	-0.545687
STXBP3	-0.095918	0.0286524	0.114066	-0.237097	0.209765
YWHAZ	0.44248	-0.017966	-0.342669	0.230678	-0.326769
CHAF1A	0.514065	0.611289	-0.538743	-0.268137	-0.302409
APEX1	0.196964	-0.11605	-0.14555	0.275381	-0.232819
KIAA0672	-0.358389	0.0617636	-0.0764729	0.380462	0.0495367
FER1L3	-0.44838	-0.331139	0.805543	-0.0142342	-0.20683
IVNS1ABP	0.323609	0.0202064	-0.0104254	-0.336248	-0.0273904
SEC61A1	0.107704	0.115959	-0.00615689	0.144332	-0.462408
COPG2	-0.073591	-0.123988	0.118752	-0.0733458	0.163938
HDGF	0.899354	0.620657	-0.57843	-0.375442	-0.637718
REPIN1	-0.132485	0.0289741	-0.335467	0.341362	0.237995
SRP9	0.0584978	0.0632586	-0.176188	0.337613	-0.305089
LILRB2	0.709383	-0.292767	-0.299317	-0.502832	0.508194
UQCRB	-0.172864	0.312991	-0.0663516	0.132272	-0.228102
NMI	0.691489	-0.215973	-0.392195	-0.404281	0.456063
WDR41	-0.00953184	-0.0691517	-0.00951168	0.0844183	0.0110111
PRPF31	0.105525	0.154461	-0.157598	0.119586	-0.242887
MGLL	-0.691933	-0.668641	0.250927	0.90212	0.27438
PHF3	-0.10844	0.126326	0.209381	-0.310673	0.0454211
PLAU	-0.207372	-0.275874	0.431932	-0.0238155	-0.00981892
FLJ10300	-0.489207	0.111333	0.26827	0.0925862	-0.0153622
RPS3	-0.0548791	0.401398	-0.0737084	-0.28189	0.0259825
BZW2	0.0818606	0.442025	-0.593752	0.48947	-0.360329
MVP	-0.16997	-0.511561	0.135299	0.316414	0.278524
HMGN1	0.127216	-0.0855223	-0.0234447	0.204413	-0.279344
POLR3E	0.345525	0.170209	-0.385045	0.187873	-0.317573
UBE2V2	0.294689	0.465147	-0.242186	-0.194717	-0.372246
LOC58486	-0.334574	-0.10367	0.30826	0.0065278	0.0957749
BACH	0.607879	-0.0584379	-0.335717	0.0160366	-0.241902
TIMM9	0.0299464	0.00234837	-0.148239	0.0910612	0.0737151
HLA-DRB1	0.602665	-0.657281	-0.0279713	-0.332661	0.484481
NDUFV1	0.0975345	0.523781	-0.24313	-0.12627	-0.26542
CGI-116	-0.158638	-0.296407	0.0351012	0.209166	0.277393
AP2A2	-0.334787	0.0238821	0.0775701	0.207532	0.041767
HSPC176	0.0133274	0.0558727	-0.197246	0.360375	-0.230499
GATA3	-0.3338	-0.505376	-0.0919203	0.750053	0.305227
GMPR2	-0.269174	-0.543238	0.0806845	0.645784	0.128227
PAICS	0.408251	0.456451	-0.434259	0.115922	-0.601448
ZNF146	0.324482	0.287502	-0.147674	-0.18844	-0.34011
RNASEH2A	0.533897	0.779719	-0.706517	-0.291182	-0.255026
SDC1	-0.149671	-0.0496127	-0.106598	0.489995	-0.178278
TCF7L2	0.0911916	0.392149	0.19719	-0.349018	-0.495686
UBE2L6	0.532363	-0.151436	-0.530557	-0.0295861	0.33728
SCFD1	-0.203273	-0.382264	0.285601	0.159473	0.119941
DUSP1	-0.388414	-0.545196	0.517076	0.0106922	0.402312
SNRPE	-0.0599567	0.625584	-0.334082	0.243944	-0.501951
GPR171	0.352149	-0.439042	-0.392078	0.0521617	0.630222
RNASET2	0.065272	-0.224912	-0.10018	0.197361	0.109629
CNN2	-0.234456	-0.18532	0.519257	-0.192619	-0.0148842
XRCC5	-0.00513054	-0.0149879	-0.232654	0.362652	-0.0631517
MLSTD1	-0.0575805	-0.0853522	-0.128903	0.418049	-0.132601
NASP	0.407706	0.733287	-0.676312	-0.352169	0.00275779
SSB	0.180162	0.600808	-0.319108	-0.239435	-0.216437
CTNNBIP1	-0.196392	-0.0611317	0.179765	0.405214	-0.43986
PTPLB	-0.200782	0.305976	-0.024631	0.189674	-0.317602
EDG2	-0.374418	-0.663059	0.555431	0.021825	0.46053
DDIT4	0.499784	0.309174	-0.224821	-0.0912523	-0.604448
CDC25B	0.704834	0.089334	-0.233738	-0.313259	-0.310288
SMYD2	0.571531	-0.0419353	-0.13734	-0.12982	-0.340838
HYPK	-0.259949	-0.180369	-0.473538	1.08764	-0.0356613
SSRP1	0.454936	0.779081	-0.481066	-0.377892	-0.390222
MCP	-0.147898	-0.434414	0.0233485	0.637031	-0.073878
ICA1	-0.46188	-0.351949	-0.0865601	0.99621	-0.0321709
LIMS2	-0.616064	-0.26054	0.827651	-0.150095	0.0629528
EIF5B	-0.135114	0.447032	-0.240367	0.146043	-0.196956
GAPD	0.38058	0.518904	-0.246497	-0.222372	-0.515322
ADAMDEC1	0.604802	-0.336734	-0.557781	-0.18111	0.70662
ECHDC1	0.461062	0.0489858	0.18765	-0.781575	-0.00349735
LCP1	0.41153	-0.211577	-0.253333	-0.379843	0.581139
LIMK1	0.0755066	0.102524	0.207093	-0.259824	-0.23116
FHOD1	-0.64771	-0.468067	0.12334	0.969597	0.0732213
SLCO2A1	-0.643604	-0.573436	0.381738	0.757113	0.0649437
RPL35A	0.139562	0.0160845	0.00661546	-0.303274	0.158004
SYNCRIP	0.512079	0.426327	-0.344617	-0.385374	-0.219446
CALM1	-0.00310705	-0.555048	0.139197	0.283846	0.143987
PLA2G4A	0.640394	0.11428	0.203458	-0.787775	-0.344808
EIF4G1	0.252188	0.560316	-0.389325	0.0117076	-0.464443
EIF2B2	-0.120567	-0.196921	-0.102427	0.589506	-0.159477
GSTM3	-0.643725	-0.377711	0.153043	0.751242	0.177549
POLR2F	0.393667	0.789138	-0.255927	-0.462215	-0.565333
CSTF3	0.278818	-0.347761	-0.148519	0.298917	-0.0718769
ALDH9A1	-0.105284	0.318787	0.0617524	0.120314	-0.510317
HIST1H2BJ	0.490549	0.183406	-0.502631	-0.0603367	-0.0388587
NRIP1	-0.0715042	-0.498206	0.251604	0.273015	0.00246742
MRPS27	-0.194268	-0.0271283	-0.228945	0.490894	0.0417434
KRT5	0.177198	0.713752	0.069913	-0.662715	-0.434755
NAV1	-0.200866	-0.050505	0.232144	-0.133571	0.140156
NDUFA5	-0.333026	0.0176066	0.0818507	0.321709	-0.100974
CALM3	0.309201	0.0487384	-0.194805	-0.171613	0.0373158
COL5A1	-0.699911	-0.128829	0.802695	0.197052	-0.38455
CDK2AP1	0.496252	0.34342	-0.143277	-0.228023	-0.60014
DKFZP564B167	0.133413	0.0148402	-0.091161	0.329497	-0.465926
ALOX5	0.306424	-0.585471	-0.0606367	-0.299879	0.801247
ACTA2	-0.526864	-0.248284	0.725086	0.0482347	-0.159694
COPB	-0.224458	-0.196787	0.32617	0.150988	-0.140629
FLJ10597	0.341637	0.0811164	-0.275463	-0.00174607	-0.133326
PLEK	0.644035	-0.489891	-0.292244	-0.35111	0.648262
PSME2	0.646532	-0.419461	-0.624109	0.0412543	0.582934
SNRPC	0.500585	0.814385	-0.620693	-0.269047	-0.41511
GFOD1	0.332497	0.41483	-0.150202	-0.491619	-0.13306
FLJ10579	-0.152459	-0.644655	0.0252549	0.933123	-0.170025
FLJ20195	-0.030588	-0.396354	-0.179538	0.74004	-0.0932487
ZHX3	-0.519809	0.109586	0.339494	0.0742412	-0.059725
EN1	0.471765	0.606634	-0.249517	-0.374739	-0.556049
CYB561D2	-0.130991	-0.614008	-0.0414057	0.640772	0.228358
OPRS1	0.844887	0.103389	-0.408106	-0.343473	-0.208489
WSB2	0.108517	0.057282	-0.0266415	0.281621	-0.527279
RAB35	0.309665	0.0280369	-0.313562	0.171193	-0.178171
SH3YL1	-0.0730304	-0.0271543	0.177186	0.124855	-0.297078
LDHB	0.563076	0.507638	-0.159111	-0.930353	-0.00309994
COMMD8	0.103211	0.0340034	0.0714273	-0.428978	0.239505
COL5A2	-0.713203	-0.36468	0.870668	0.178897	-0.148699
ICMT	0.060902	-0.037833	0.0532532	0.308478	-0.499205
MGC26885	-0.223695	0.124192	-0.149475	0.299172	0.00293692
HNRPU	0.50088	0.038401	-0.235448	-0.081265	-0.25636
RBM30	-0.139763	0.152918	-0.0656769	0.170053	-0.116333
TCEB1	0.46684	0.34951	-0.275947	-0.0497211	-0.58383
GMPS	0.606009	0.435757	-0.399794	-0.188216	-0.516927
PLOD	0.241441	0.41957	0.342577	-0.552542	-0.70568
NARS	0.0689286	0.113229	-0.0668677	0.0948383	-0.251131
TRIF	0.427354	-0.0100642	-0.0248551	-0.326707	-0.117741
PPYR1	-0.237004	0.286328	-0.101183	0.118301	-0.0364335
EPAS1	-0.528291	-0.661596	0.63501	0.32357	0.167531
PTK6	-0.390157	-0.247755	-0.0692801	0.810924	-0.0583664
SEMA3C	-0.596145	-0.379749	0.369769	0.357649	0.268462
SLCO3A1	0.110484	-0.0928185	0.113699	-0.327038	0.199391
AHCY	0.382585	0.169582	-0.234566	0.213116	-0.631451
UBP1	0.422616	0.136963	-0.159348	-0.404087	0.00579853
MRPS17	0.368792	0.484058	-0.524635	0.180412	-0.523424
RGS5	-0.567132	-0.553578	0.565504	0.277744	0.246693
ARF4L	-0.198871	0.21333	-0.0737031	0.176577	-0.109564
PHIP	-0.0762888	0.402285	-0.20645	-0.0595165	-0.0164297
PTPRM	-0.126436	-0.386392	0.454328	0.0550892	-0.110362
RNF11	-0.408	-0.239462	0.280333	0.527819	-0.236012
FLJ20366	-0.35739	-0.389163	0.19559	0.645345	-0.127473
CKS1B	0.89168	0.667668	-0.754612	-0.423933	-0.353797
QP-C	-0.394387	-0.324454	-0.135807	1.09594	-0.205397
VPS28	0.120571	-0.038121	-0.0233818	0.13378	-0.2433
ODF2	-0.0898127	0.0187903	-0.314506	0.697543	-0.28108
LACTB2	0.414508	0.309995	-0.150335	-0.0185066	-0.696699
P2RY2	-0.419289	-0.158444	-0.158565	0.724996	0.112078
PLSCR1	0.895925	-0.0842618	-0.310555	-0.702234	0.256276
NDRG1	0.314556	0.514173	-0.00909727	-0.383634	-0.588686
AXL	-0.255857	-0.527449	0.583186	-0.0504951	0.174775
FBXO21	0.00935439	-0.0484663	-0.0879004	0.441689	-0.362651
TNFRSF14	0.461117	-0.578527	0.0550414	-0.466681	0.611917
LAMB3	0.0604716	0.237157	0.313934	-0.359141	-0.425212
SNRPD3	0.350029	0.269205	-0.421221	-0.0415882	-0.10895
MID1IP1	0.0315079	-0.403095	0.014329	0.565207	-0.25195
PET112L	-0.228722	0.024558	-0.250762	0.579023	-0.0534151
UBE2S	0.654168	0.542616	-0.541846	-0.181057	-0.506491
TXN	0.396209	0.318223	-0.593071	0.263426	-0.34557
BZW1	-0.424755	-0.197318	-0.020087	0.615705	0.0898185
RAD51	0.642292	0.395263	-0.413229	-0.0998106	-0.602953
ALDH4A1	-0.58214	-0.19979	-0.0519396	1.02299	-0.151534
AFTIPHILIN	-0.0824132	-0.180741	-0.253614	0.535745	0.0699082
MAOB	0.199652	-0.166891	0.125865	-0.325751	0.153505
SLC35D1	-0.302922	-0.0328845	-0.0863287	0.327453	0.176799
SIAT4C	0.0717944	0.560363	-0.0417906	-0.280076	-0.398968
FHL2	-0.278676	0.133807	0.536435	-0.293548	-0.263943
RGS20	0.274058	0.275785	-0.0751221	-0.162383	-0.402278
IL1RAP	0.0455274	-0.00956324	0.0819989	-0.188681	0.0579599
RFXANK	0.292266	0.563951	-0.481016	-0.0199599	-0.34139
SLC16A3	0.232208	-0.029749	-0.0198546	-0.239145	0.0533543
TOMM20	0.470043	0.325421	-0.237797	-0.232697	-0.389457
NME4	-0.216723	0.28081	-0.283721	0.438827	-0.171314
KRT17	0.151072	0.540779	0.156025	-0.56919	-0.428653
HGS	0.425466	0.230305	-0.280596	-0.149665	-0.244818
TFF3	-0.709895	-0.515707	0.17439	0.839551	0.299853
ACTB	-0.172717	-0.3809	0.156766	0.440983	-0.0724344
HBXIP	0.0677126	0.192186	-0.197054	0.153232	-0.22071
DAP	-0.173286	-0.35386	0.188872	0.398462	-0.103203
HSPCB	0.241961	-0.0880474	-0.24568	0.295187	-0.198271
MRPS31	0.0754703	-0.296176	-0.0458033	0.256387	0.0291857
PSPH	-0.234023	0.340408	-0.114419	0.220981	-0.216368
PR48	0.185918	0.341927	-0.341409	0.00423229	-0.161761
H3F3A	-0.0015628	0.227439	-0.0927241	0.180973	-0.368853
MMP7	0.663416	0.214174	-0.018314	-0.6622	-0.314977
GSS	-0.568212	-0.0857582	-0.0720755	1.05777	-0.327686
BNIP3L	-0.460313	-0.224792	0.543842	0.0434079	0.00806779
GTF2H2	-0.183578	-0.233107	0.0196018	0.457145	-0.053613
HIPK1	0.00535311	0.247317	-0.0482795	-0.362114	0.201696
VPS13A	0.0735374	0.0597779	-0.0847387	-0.140976	0.131332
RPS29	-0.309304	0.0797193	-0.000173808	0.0274404	0.280455
ACVR1	-0.637668	-0.371954	0.577831	0.3503	0.000624692
SEPW1	-0.258887	-0.0107932	0.199588	0.36464	-0.400435
DOCK1	-0.488173	-0.0922892	0.609951	-0.0737438	-0.0806749
PACAP	0.403637	-0.479492	-0.442484	0.0718298	0.666388
ZNF198	-0.00380109	-0.0457721	0.0831281	0.0185515	-0.0885106
XCL2	0.100975	-0.0388094	-0.30548	-0.202852	0.639559
CRY2	-0.762259	-0.328286	0.592233	0.257477	0.205345
MBD4	0.163704	-0.121572	-0.0166126	0.0217141	-0.0662209
HK1	-0.0685502	-0.00450657	0.0246612	0.184327	-0.16915
SEPHS2	-0.315266	-0.133567	-0.320072	1.05106	-0.213711
IMPACT	-0.174996	0.0155128	0.362821	-0.154221	-0.156003
PIP5K2A	0.0244674	-0.281881	0.0552612	-0.181627	0.466455
CDC23	0.172583	-0.100147	-0.0746918	0.121753	-0.139561
RGS1	0.256169	-0.285874	-0.19008	-0.108638	0.450046
CRAT	-0.574444	-0.504538	-0.149134	1.20169	0.155914
ZNF207	0.525543	0.022294	-0.0884206	-0.198584	-0.351487
FCGBP	-0.336188	0.125608	0.358057	-0.311304	0.122696
SC5DL	-0.307587	-0.426747	0.373498	0.51918	-0.265943
KYNU	-0.187183	-0.240312	-0.390337	0.839323	0.122112
GAMT	-0.558075	-0.0642059	0.21218	0.599881	-0.241492
ADAM8	0.266524	-0.112448	-0.300453	-0.0342216	0.293742
PLK2	-0.548923	-0.299992	0.230174	0.498094	0.145464
EXOSC4	0.609564	0.496652	-0.308176	-0.24531	-0.67069
LY9	0.0213315	-0.306068	-0.0401969	-0.077756	0.520712
PSMB1	0.0176004	-0.0340711	-0.0487437	0.0922148	-0.0190363
MAEA	-0.132617	-0.194129	0.278407	0.0571705	-0.0769525
JUNB	0.0662296	-0.405432	0.235794	-0.049133	0.123314
HSF1	0.3857	0.5665	-0.251976	-0.370292	-0.390805
TCFL5	-0.00211639	0.215151	0.346544	-0.179986	-0.585966
ILF2	0.932004	0.316245	-0.486007	-0.363709	-0.451221
DEFB1	0.14238	-0.0787782	0.0139614	-0.0667355	-0.0297873
NDUFB8	0.0575038	0.224797	-0.329426	0.124808	-0.00789855
TM4SF15	-0.384546	-0.489586	0.0571889	0.989615	-0.175436
COL6A1	-0.36253	-0.394147	0.82763	-0.26813	0.0390159
KNTC2	0.596192	0.839322	-0.716283	-0.37192	-0.299466
NME1	0.167878	0.129229	-0.506626	0.665301	-0.430392
PLAC8	0.530923	-0.489965	-0.322682	-0.236654	0.705619
CDH11	-0.705194	-0.393999	0.854127	0.0436615	0.0714829
DDB1	-0.171555	0.235992	-0.311795	0.513546	-0.224066
CIB2	-0.212689	0.349959	-0.0153941	-0.0867056	-0.0289479
ANK3	-0.0541809	0.00541795	-0.108116	0.3138	-0.155827
ZDHHC7	-0.246842	0.0516746	0.117513	0.196339	-0.160048
COL3A1	-0.712389	-0.392233	0.876761	0.0582834	0.0256326
NR3C1	0.0893776	-0.513006	0.3132	-0.388645	0.530783
ITPR3	0.145606	0.0767944	-0.336264	0.257744	-0.0919636
FLJ11196	-0.31374	0.425074	0.691057	-0.703097	-0.319928
PRKX	0.760791	0.412661	-0.322433	-0.881409	0.0448586
ING4	0.0100925	0.638817	0.00999605	-0.263119	-0.517496
TBX2	-0.290649	-0.617169	0.56358	0.209059	0.0442517
KTN1	-0.41258	-0.0475441	0.0671494	0.45269	-0.0506497
EIF4A2	-0.00117303	-0.0931988	0.0573004	-0.260414	0.354845
GALNT7	-0.693817	-0.635073	0.202669	0.97379	0.22
LEPROTL1	0.445218	-0.247972	-0.305159	-0.21677	0.460253
APG4B	-0.201698	0.153645	0.0548812	0.345961	-0.43941
PDGFC	-0.469128	-0.307399	0.757735	-0.122446	-0.000700591
ADH1B	-0.385381	-0.564953	0.591113	0.0980541	0.200107
KLK6	0.595273	0.2385	0.156956	-0.733626	-0.437678
KIAA0907	0.459135	-0.109964	-0.233885	-0.377088	0.353877
CD59	0.243176	-0.135653	0.389756	-0.474428	-0.169805
GAS1	-0.256345	-0.0795	0.814238	-0.399312	-0.321604
CGI-121	-0.112665	0.222609	-0.242354	0.338612	-0.176783
ZAP128	-0.40248	-0.472671	0.243129	0.621295	-0.00420285
ACTL6A	0.584015	0.480819	-0.490897	-0.258657	-0.31603
PARG1	-0.0498159	-0.20391	0.147096	0.194349	-0.142358
NESG1	-0.150395	-0.107764	-0.203499	0.536892	-0.0109656
LAMB1	-0.666943	-0.345988	0.914162	0.0498174	-0.142013
CKB	0.0903899	-0.0671585	-0.0426544	0.144527	-0.149099
MCCC1	0.597831	0.282723	-0.396022	-0.148231	-0.366167
DPP8	-0.452382	-0.0701623	0.167886	0.237415	0.142658
DERP6	-0.0254608	0.0751724	0.0726228	-0.150972	0.0130536
GPI	0.266094	0.370998	-0.287859	0.157751	-0.580343
MCM3	0.614901	0.358654	-0.558787	-0.233103	-0.128078
HSA9761	0.552234	0.063018	-0.086127	-0.42823	-0.157821
SLC7A7	0.621913	-0.282817	-0.300197	-0.293942	0.355187
ATP6V1G1	-0.224612	-0.427372	-0.182382	0.875676	0.0432941
RREB1	-0.187784	0.113608	-0.020751	0.176958	-0.0798835
CGI-115	0.409043	0.415994	-0.401273	-0.0809091	-0.35774
PURA	-0.429604	-0.142968	0.502381	-0.0662181	0.0627968
RPL37	-0.187193	0.378612	-0.00243639	-0.260761	0.0961691
ZNF239	0.355068	0.185858	-0.0409868	-0.346441	-0.22097
PHKB	-0.282446	-0.706621	0.172849	0.876479	-0.0748647
FLJ20436	-0.1363	0.136541	-0.218523	0.348782	-0.0847901
UCHL5	0.512497	0.579736	-0.383514	-0.367893	-0.377079
PYCR1	0.194821	0.176387	-0.281451	0.446902	-0.605087
ERH	0.086003	-0.0340206	-0.406512	0.25158	0.246236
VRK2	0.572247	0.542731	-0.28793	-0.534102	-0.352214
CTGF	-0.375629	-0.22104	0.77645	-0.18247	-0.19115
ITGB2	0.548134	-0.549164	-0.15709	-0.382703	0.682351
KIAA0644	-0.287543	-0.350294	-0.0785254	0.89843	-0.159819
BCAP31	0.257635	0.204959	-0.387727	0.204744	-0.260493
HNMT	-0.261786	-0.605408	0.371425	0.401193	0.0500925
MYLIP	-0.465083	-0.379484	0.214894	0.436069	0.234843
MRPL3	0.410236	0.44384	-0.212409	-0.283514	-0.436426
TCTE1L	-0.018864	-0.142355	0.37994	0.0360682	-0.427341
PPP2R2D	-0.205107	-0.192568	-0.103579	0.511313	0.0475159
CD28	0.0694877	-0.608328	0.118709	-0.228173	0.781739
PRSS15	0.0329411	0.241078	0.0257074	0.235321	-0.683896
CLN3	-0.191554	-0.21985	-0.336089	0.875091	-0.0266963
PON2	-0.417014	-0.11728	0.213324	0.523361	-0.270266
SLIT3	-0.79575	-0.406392	0.728251	0.12043	0.309103
FLJ10292	0.238107	0.622267	-0.370002	-0.184016	-0.311566
EMP1	-0.0166889	-0.352257	0.589295	-0.159571	-0.244459
LTF	0.431698	-0.328176	-0.17647	0.0893958	0.00100646
PAXIP1L	0.324291	0.528583	-0.340027	-0.312292	-0.195213
RELB	0.75518	0.167071	-0.271646	-0.770198	0.148881
ZNF200	0.394935	-0.403019	-0.278914	0.0762238	0.321254
DDT	0.0735821	0.167564	-0.274848	0.294001	-0.251223
DDEF1	0.323076	-0.167149	0.247026	-0.275527	-0.262505
CKLFSF6	0.268908	-0.0504311	0.134692	-0.516747	0.135183
GCLM	0.348536	0.406557	0.0238663	-0.402003	-0.525427
CLIPR-59	-0.379987	-0.300858	0.695619	-0.242949	0.117052
ARHE	-0.0258546	0.0493844	0.414028	-0.326007	-0.265998
LSM5	-0.0900444	0.668875	-0.346239	0.169187	-0.405056
CAT	-0.116563	-0.0770899	0.208699	-0.116241	0.0755684
MARK2	0.00882387	0.522631	-0.399616	0.242856	-0.360054
DHRS7	0.135964	-0.405132	-0.0263921	0.257581	0.0552427
FABP7	0.659246	-0.00629894	-0.0633941	-0.151479	-0.592123
ZNF226	-0.577579	-0.057977	0.266765	0.481046	-0.160392
SLC1A4	-0.297712	0.125954	-0.336309	0.63595	-0.0279247
POLR2E	0.052773	-0.315815	-0.0907949	0.382961	-0.00254482
SP110	0.204353	-0.775633	-0.373288	0.433426	0.755976
DC13	0.445726	0.240236	-0.339834	-0.0470241	-0.320229
BFAR	0.233369	0.0854299	-0.0124844	-0.161642	-0.202807
CHSY1	0.0468658	-0.0797282	0.593522	-0.553091	-0.195691
KIF11	0.421512	0.744347	-0.63905	-0.141505	-0.349255
CDCA8	0.970348	0.555799	-0.639507	-0.387052	-0.541258
KIAA0433	-0.154649	-0.377903	0.24531	0.133745	0.143446
OVOL1	0.149278	0.177118	-0.274949	0.0675406	-0.0839296
DIAPH2	0.169677	0.399901	-0.0753871	-0.478221	-0.0277706
IRF7	0.2768	-0.246907	-0.447001	0.268733	0.302793
RNF5	-0.0892175	0.438742	-0.147813	0.0551809	-0.278927
UBE2Q	0.723919	0.147062	-0.449247	-0.111985	-0.325053
CLMN	0.00765885	-0.190022	-0.0641214	0.357043	-0.111585
CLIC2	0.116821	-0.473973	-0.02407	-0.0314401	0.523999
KLF8	-0.4137	0.186195	-0.176681	0.463269	0.0178648
KIAA0284	-0.278211	0.165427	0.0584435	0.391584	-0.413709
UNG	0.575559	0.47278	-0.652634	-0.018176	-0.341959
EIF5A2	0.126081	-0.200974	0.202964	-0.0528681	-0.162456
HMGCR	-0.211657	-0.0176391	-0.182589	0.584075	-0.134585
MBC2	-0.217076	-0.503107	0.144442	0.509884	0.0767311
EDIL3	-0.29581	-0.178818	0.544554	-0.0856724	-0.112685
SAMSN1	0.446408	-0.497077	-0.0926677	-0.265041	0.506671
TPT1	-0.374075	-0.32115	0.416002	0.0506828	0.204371
CD63	-0.440303	-0.60952	0.330915	0.443154	0.306183
ISGF3G	0.272017	-0.636201	-0.273841	0.28556	0.516327
AQR	-0.340397	-0.282945	0.0271285	0.367273	0.320752
MGAT4A	-0.337489	-0.348575	-0.363257	0.872335	0.379374
ESRRA	-0.107193	0.0146387	-0.234135	0.481086	-0.10842
NUP133	0.368386	0.123033	-0.247503	-0.0235666	-0.239077
MAP7	-0.109608	0.300304	-0.22233	0.485129	-0.492976
NDUFB5	0.0853074	0.133382	-0.179858	0.141454	-0.181408
HSPD1	0.354693	0.531966	-0.471532	0.0785034	-0.521481
FLJ13868	-0.197387	-0.115493	0.108751	0.565061	-0.457403
GART	0.777033	0.412675	-0.470704	-0.410329	-0.331716
ZBTB5	0.749896	-0.0263469	-0.140926	-0.494396	-0.142454
DHRS4	-0.333248	-0.226365	0.0449783	0.545516	-0.0100142
FLJ10357	-0.209989	-0.0286828	0.605244	-0.254534	-0.304204
RAD21	0.483405	0.405303	-0.426476	-0.191167	-0.268123
SMTN	-0.146955	0.0593829	0.186819	0.217983	-0.438626
FTSJ3	-0.0754718	-0.145508	-0.312075	0.63003	-0.0107073
TRO	-0.44866	-0.0374653	0.784155	-0.350325	-0.130735
MYCBP	0.147812	0.0633565	-0.398709	0.567195	-0.365033
DAPP1	0.676798	-0.056352	-0.488	-0.330395	0.329107
SYNE2	-0.445632	0.176245	0.0115445	-0.0304521	0.394323
SLC2A1	0.485028	0.453293	-0.172236	-0.30084	-0.589899
HTATIP2	0.466607	0.11128	-0.192361	-0.213043	-0.206525
TTC9	-0.179838	-0.379101	-0.083212	0.40712	0.349263
HMGB2	0.56148	0.650633	-0.662715	-0.488287	0.0492894
NMB	0.350005	0.546732	0.127881	-0.840967	-0.322728
IFI30	0.600326	-0.277314	-0.411219	-0.119298	0.332672
PRAME	0.344687	0.460542	-0.143336	-0.461959	-0.255248
DDX26	-0.211003	-0.361836	0.192059	0.395703	-0.0438241
KPNA2	0.748281	0.306034	-0.645817	-0.0412632	-0.343414
KIAA0663	-0.418389	0.144589	0.162467	0.134134	-0.0404291
IFITM2	0.195545	-0.646568	0.304153	-0.145204	0.270249
HEBP2	0.420668	0.0670851	-0.135063	0.110454	-0.578852
RARRES3	-0.104023	-0.686282	-0.302099	0.63098	0.700983
HSPA9B	0.201654	-0.0890217	-0.228452	0.422042	-0.327031
SH2BP1	-0.125064	-0.217624	-0.0378432	0.081351	0.403583
TBK1	-0.0818606	-0.116855	-0.093344	0.229712	0.118864
KIAA0143	0.131217	-0.0986377	-0.0122237	0.243572	-0.334013
BTF3	-0.215353	-0.271892	-0.0375971	0.230697	0.408467
CHI3L2	0.855835	0.155475	-0.201782	-0.621907	-0.264183
CAMLG	-0.491974	-0.158452	0.435629	0.123409	0.0346104
TGFBR1	-0.243267	-0.102021	0.180133	0.0783733	0.0805104
S100A14	-0.183576	0.0821886	-0.296498	0.488499	-0.00431304
PDHA1	0.601634	0.148747	-0.42424	-0.028687	-0.304959
MRPL23	0.231243	0.23737	-0.406269	0.15725	-0.178623
DRAP1	0.305086	-0.218935	-0.255051	-0.00507901	0.271117
HIST1H3J	0.171205	0.111468	-0.237065	0.0854023	-0.110617
DRD1IP	-0.123185	0.255231	-0.220368	0.170329	-0.0294706
KIAA1068	-0.312538	0.146288	-0.0763637	0.556848	-0.339097
RRM2	0.410729	0.221783	-0.681019	0.331826	-0.190493
H1F0	-0.0541386	-0.0463465	-0.0997176	0.432332	-0.250016
CFL1	0.0508444	0.200012	-0.265437	0.167127	-0.119148
GLRX	0.818126	-0.756886	-0.340393	-0.113752	0.53485
GALNT1	-0.413199	0.0410236	0.329276	0.0317853	-0.0470616
WISP2	-0.519057	-0.150388	0.450632	-0.0194584	0.214814
GDI2	0.811786	-0.0780449	-0.327908	-0.263878	-0.155742
MID1	0.361668	0.41521	0.165768	-0.68063	-0.428437
SRP54	-0.0737094	-0.324085	-0.166815	0.567681	0.0667578
MAP4K5	-0.516212	0.161483	0.541245	-0.187736	-0.118626
DNASE2	0.166235	-0.149026	-0.0656237	0.133087	-0.0968025
PGM3	0.0448229	-0.0573063	-0.0146801	0.282769	-0.315408
MYST1	0.177606	0.0473992	-0.135834	0.103145	-0.216591
DVL1	0.241267	0.276603	-0.132146	-0.201375	-0.222333
CGI-128	0.143326	0.423988	-0.370622	-0.048643	-0.0982107
MAFB	-0.165244	-0.538995	0.438029	-0.03689	0.276001
SNRPA1	0.635141	0.519412	-0.588083	-0.356886	-0.161279
MSN	0.860042	0.103156	-0.11534	-0.89083	-0.00338753
ARHGDIB	0.0219748	-0.846288	-0.168751	0.547368	0.632558
CTPS	0.855965	0.625738	-0.59321	-0.506373	-0.400382
PAPD1	0.544606	0.56614	-0.321127	-0.501268	-0.334154
PER1	-0.428839	0.136169	0.276963	0.0792606	-0.125181
DDX48	0.537837	0.213589	-0.39998	-0.036505	-0.329833
RPL36AL	-0.130059	-0.563077	0.0133437	0.397293	0.379418
BCKDK	-0.0961974	0.206132	0.0471757	0.0899552	-0.318499
HNRPF	0.335235	-0.0764723	-0.344885	0.106894	0.0492043
PPP1R7	0.133684	-0.26112	-0.128114	0.433872	-0.186431
FAM3C	0.188389	-0.148235	0.168677	-0.36482	0.126917
PCK2	0.161244	-0.250302	-0.332416	0.531103	-0.040977
AXOT	-0.267623	0.00828965	0.0609346	0.167964	0.0462689
WBSCR1	-0.0612471	0.354304	-0.00738772	-0.16631	-0.151759
SOD2	0.7229	0.182612	-0.35934	-0.605645	0.104268
IFI16	0.494968	-0.32513	-0.0836639	-0.480592	0.475593
PABPC1	3.82307e-05	0.404406	0.111951	-0.267966	-0.357088
LYPLA1	0.293659	0.19378	-0.147218	-0.00301903	-0.409968
AP1S2	0.300055	-0.377897	0.195248	-0.450701	0.335143
JARID1B	-0.172677	0.017321	-0.088416	0.485114	-0.254892
RDBP	0.360755	0.674121	-0.347251	-0.0945465	-0.689033
C6ORF18	0.0744799	0.385055	-0.0678726	-0.243073	-0.184375
WDHD1	0.295014	0.441977	-0.578194	-0.0293952	-0.0269563
EI24	-0.00400802	0.299819	0.0333303	0.12454	-0.583458
ARHGEF10	0.0814983	0.101483	0.358101	-0.569447	-0.0878553
HSRTSBETA	-0.0176273	0.145788	-0.199566	0.366583	-0.307697
CYHR1	0.273383	0.081051	-0.188496	0.0553014	-0.247219
TLR2	0.700901	-0.387693	-0.182932	-0.411144	0.346296
LTBP1	0.292671	-0.070375	0.112279	-0.228605	-0.194244
ARL6IP4	0.00972828	-0.0646033	-0.0965059	0.306409	-0.161277
STUB1	-0.233477	-0.243593	-0.00145108	0.631012	-0.156296
CTSZ	0.167101	-0.289873	0.0411789	-0.193032	0.320843
ATR	0.20969	0.00640616	-0.0582987	-0.118502	-0.0526007
RAB31	-0.413237	-0.26583	0.61709	0.0900035	-0.174386
NPDC1	-0.601932	-0.603511	0.324278	0.736554	0.161959
LOC54499	0.142691	-0.0652912	-0.0754641	0.430963	-0.526481
SRPK1	0.711464	0.505725	-0.363543	-0.513016	-0.401064
CENTA2	0.162981	-0.165934	0.0361364	-0.165329	0.141689
NMU	0.272046	0.539849	-0.317971	-0.106886	-0.42854
CXX1	-0.195665	-0.19645	0.415053	0.148891	-0.315098
ZFP36	-0.0162841	-0.610513	0.364761	-0.0424612	0.287532
QARS	-0.134647	-0.218351	0.29461	0.284988	-0.351271
HIST1H2BD	-0.162712	0.112503	-0.362671	0.530135	-0.020053
CCDC6	-0.144547	0.0790195	0.0148433	0.200403	-0.178237
PAPSS1	0.88302	0.16651	0.00618296	-0.624025	-0.634896
TINP1	-0.345003	-0.192619	0.0730118	0.309891	0.211738
GTPBP4	0.849615	0.52635	-0.602004	-0.315335	-0.488542
IPO7	-0.0255455	0.671832	-0.436814	0.00416988	-0.150171
MT1G	0.021312	0.261811	-0.120453	0.0396486	-0.225004
